# Supplementary material for: Enhancer selectivity across cell types delineates three functionally distinct enhancer-promoter regulation patterns
Source: BMC Genomics. 2024 May 16;25:483. doi: 10.1186/s12864-024-10408-w (PMC11097474; doi:10.1186/s12864-024-10408-w)
Supplement: Supplementary file 2 — Additional file 2: Table S1. Summary of data used in this study. [file 12864_2024_10408_MOESM2_ESM.xlsx]

## Sheet: ABC_data_RNA_info
ABC model cell type	RNA	RNA_source	Dnase/ATAC	Dnase/ATAC_source	SE (SEdb 2.0)	JUN	CREB1	JUNB	JUND	FOS	FOSL1	BATF	CREB1	TBP	YY1	ETS1	RFX5	ZBTB33	ERF	ELK1	CTCF
CD56-positive_natural_killer_cells-Roadmap	ENCFF909IYD	ENCODE	ENCFF544OID	ENCODE	Sample_02_0024																ENCFF395HSD
H1-hESC-Roadmap	E003	Roadmap	E003	Roadmap	Sample_00_0012	ENCFF142VIU			ENCFF057LTY		ENCFF336VBZ		ENCFF499ZUV	ENCFF815HLO	ENCFF602VCI		ENCFF795VRK				ENCFF225MAO
H9-Roadmap	ENCFF216CFE	ENCODE	ENCFF561INV	ENCODE	Sample_00_0013																ENCFF949ZBD
HepG2-Roadmap	E118	Roadmap	E118	Roadmap	Sample_01_0038	ENCFF524GJI			ENCFF049VHU		ENCFF560JDF		ENCFF727DNJ	ENCFF261UDH	ENCFF324BHL	ENCFF013DGI	ENCFF249JPR	ENCFF808DVP	ENCFF918ZEW	ENCFF769UGA	ENCFF704QYE
MCF10A-Ji2017	ENCFF215WRT	ENCODE	ENCFF353SXX	ENCODE	Sample_02_0530					ENCFF694CVR											ENCFF381QEM
fibroblast_of_lung-Roadmap	E128	Roadmap	E128	Roadmap	Sample_01_0029																ENCFF126MJY
keratinocyte-Roadmap	E127	Roadmap	E127	Roadmap	Sample_01_0041																ENCFF505MQG
LNCAP	LNCAPCLONEFGC_PROSTATE	CCLE	ENCFF906QXX	ENCODE	Sample_02_0168																ENCFF906XJV
cardiac_muscle_cell-ENCODE	ENCFF254RPS	ENCODE	ENCFF720APQ	ENCODE	Sample_01_0023																ENCFF024GZU
mammary_epithelial_cell-Roadmap	E119	Roadmap	E119	Roadmap	Sample_01_0045																ENCFF427PIM
placenta-Roadmap	ENCFF655EPQ	ENCODE	ENCFF045LXV	ENCODE	Sample_00_0031																ENCFF810GZK
H1_Derived_Neuronal_Progenitor_Cultured_Cells-Roadmap	E007	Roadmap	E007	Roadmap	Sample_02_1384																ENCFF726JNZ
spinal_cord_fetal-ENCODE	ENCFF084PQR	ENCODE	ENCFF497JFU	ENCODE	Sample_00_0038																ENCFF535LDO
SK-N-SH-ENCODE	SKNSH_AUTONOMIC_GANGLIA	CCLE	ENCFF280RMA	ENCODE	Sample_01_0111				ENCFF580MKM						ENCFF096PKN		ENCFF296PPG	ENCFF282CAG			ENCFF696RER
HCT116-ENCODE	HCT116_LARGE_INTESTINE	CCLE	ENCFF039GLC	ENCODE	Sample_01_0034				ENCFF209ILW		ENCFF603NIU										ENCFF386YCI
stomach-Roadmap	E094	Roadmap	E094	Roadmap	Sample_01_0085																ENCFF531IQK
transverse_colon-ENCODE	ENCFF874CRV	ENCODE	ENCFF352QCF	ENCODE	Sample_01_0089																ENCFF727CYU
MCF-7-ENCODE	ENCFF721BRA	ENCODE	ENCFF615FRD	ENCODE	Sample_01_0046	ENCFF355MDC	ENCFF452JXH		ENCFF990FGN	ENCFF419PYB			ENCFF452JXH				ENCFF833BKY	ENCFF272QNG		ENCFF737SCD	ENCFF130SGS
astrocyte-ENCODE	ENCFF155ZUU	ENCODE	ENCFF678PJI	ENCODE	Sample_01_0019																ENCFF341CMJ
CD14-positive_monocyte-ENCODE	ENCFF248RZF	ENCODE	ENCFF734CJO	ENCODE	Sample_01_0024																ENCFF971FFO
sigmoid_colon-ENCODE	ENCFF146ISW	ENCODE	ENCFF472PXQ	ENCODE	Sample_01_0083																ENCFF056YBP
B_cell-ENCODE	ENCFF740YHF	ENCODE	ENCFF063OUM	ENCODE	Sample_01_0020																ENCFF219JXX
Panc1-ENCODE	ENCFF710IFD	ENCODE	ENCFF361KDX	ENCODE	Sample_01_0057																ENCFF032VRY
IMR90-Roadmap	ENCFF042SOY	ENCODE	ENCFF291DOH	ENCODE	Sample_00_0015					ENCFF574BDD							ENCFF039PUG			ENCFF535SHH	ENCFF583IZF
spleen-ENCODE	ENCFF087VIO	ENCODE	ENCFF650ATH	ENCODE	Sample_01_0084																ENCFF052GZG
psoas_muscle-Roadmap	E100	Roadmap	E100	Roadmap	Sample_00_0032																ENCFF600HVK
uterus-ENCODE	ENCFF278CKI	ENCODE	ENCFF609VNS	ENCODE	Sample_01_0091																ENCFF198RIL
ovary-Roadmap	E097	Roadmap	E097	Roadmap	Sample_00_0029																ENCFF924SWZ
heart_ventricle-ENCODE	ENCFF870BQB	ENCODE	ENCFF467RUY	ENCODE	Sample_01_0078																ENCFF875VSB
A549_treated_with_ethanol_0.02_percent_for_1_hour-Roadmap	E114	Roadmap	E114	Roadmap	Sample_01_0006	ENCFF333DJC			ENCFF742DPI				ENCFF637ZNN		ENCFF434YLI	ENCFF313IVW	ENCFF127UPD	ENCFF787ODT		ENCFF213QLD	ENCFF894PHV
osteoblast-ENCODE	ENCFF861OFI	ENCODE	ENCFF038UBS	ENCODE	Sample_01_0056																ENCFF256FEL
adrenal_gland-ENCODE	ENCFF250FNI	ENCODE	ENCFF342ZQV	ENCODE	Sample_01_0069																ENCFF199CZQ
foreskin_fibroblast-Roadmap	E055,E056,E059	Roadmap	E055	Roadmap	Sample_02_0243																ENCFF883SWT
endothelial_cell_of_umbilical_vein-Roadmap	E122	Roadmap	E122	Roadmap	Sample_01_0026	ENCFF638UAQ															ENCFF626RQP
liver-ENCODE	ENCFF918SJO	ENCODE	ENCFF219YEB	ENCODE	Sample_02_1299				ENCFF027ZUW						ENCFF281KPK			ENCFF885JXI			ENCFF774SIC
bipolar_neuron_from_iPSC-ENCODE	ENCFF050BGO	ENCODE	ENCFF877QYK	ENCODE	Sample_01_0021																ENCFF176LVN
epithelial_cell_of_prostate-ENCODE	ENCFF454GAP	ENCODE	ENCFF110MZI	ENCODE	Sample_01_0027																ENCFF601VWN
GM12878-Roadmap	E116	Roadmap	E116	Roadmap	Sample_01_0030			ENCFF435WMH	ENCFF538WOP	ENCFF354VDX		ENCFF926YBS	ENCFF906KGM	ENCFF457FYU	ENCFF946GYF	ENCFF785CYN	ENCFF201VIH	ENCFF947NIE		ENCFF343YGH	ENCFF749HDD
skeletal_muscle_myoblast-Roadmap	E120	Roadmap	E120	Roadmap	Sample_01_0063																ENCFF426VHB
K562-Roadmap	E123	Roadmap	E123	Roadmap	Sample_01_0039	ENCFF692BOZ		ENCFF227WDE	ENCFF916YPG		ENCFF914GYG		ENCFF623GVL	ENCFF836RGM	ENCFF281GRT	ENCFF448HHF	ENCFF738IGV	ENCFF604RBK	ENCFF691LLI	ENCFF390PFQ	ENCFF468HJA
fibroblast_of_arm-ENCODE	ENCFF640FPG	ENCODE	ENCFF160KEQ	ENCODE				ENCFF281ILX					ENCFF894ALC			ENCFF461EAP					ENCFF832IJN
HeLa-S3-Roadmap	E117	Roadmap	E117	Roadmap	Sample_01_0036	ENCFF542QZY			ENCFF756JBL	ENCFF905YIS				ENCFF936GLP			ENCFF482YCH			ENCFF647ESC	ENCFF201EIR
breast_epithelium-ENCODE	ENCFF557XAK	ENCODE	ENCFF111NRY	ENCODE	Sample_01_0072																ENCFF472CPO
coronary_artery-ENCODE	ENCFF260DPL	ENCODE	ENCFF614LLS	ENCODE	Sample_01_0073																ENCFF597XIY
pancreas-Roadmap	E098	Roadmap	E098	Roadmap	Sample_01_0101																ENCFF009HHA
body_of_pancreas-ENCODE	ENCFF368OME	ENCODE	ENCFF572XON	ENCODE	Sample_01_0071																ENCFF821AOM
A673-ENCODE	ENCFF908DWD	ENCODE	ENCFF816IIS	ENCODE	Sample_01_0017																ENCFF815IQU
adipose_tissue-ENCODE	ENCFF967YNU	ENCODE	ENCFF502JSR	ENCODE	Sample_00_0001																ENCFF157GUL
thyroid_gland-ENCODE	ENCFF509HKT	ENCODE	ENCFF211HIT	ENCODE	Sample_01_0087																ENCFF022SOT
H1_BMP4_Derived_Mesendoderm_Cultured_Cells-Roadmap	E004	Roadmap	E004	Roadmap	Sample_00_0023
H1_BMP4_Derived_Trophoblast_Cultured_Cells-Roadmap	E005	Roadmap	E005	Roadmap	Sample_00_0053
H1_Derived_Mesenchymal_Stem_Cells-Roadmap	E006	Roadmap	E006	Roadmap	Sample_00_0023
CD34-positive_mobilized-Roadmap	E050	Roadmap	E050	Roadmap	Sample_02_0344
large_intestine_fetal-Roadmap	E084	Roadmap	E084	Roadmap	Sample_00_0020
small_intestine_fetal-Roadmap	E085,E109	Roadmap	E085	Roadmap	Sample_00_0036
Jurkat-Engreitz	JURKAT_HAEMATOPOIETIC_AND_LYMPHOID_TISSUE	CCLE	ENCFF060RGT	ENCODE	Sample_02_0031
gastrocnemius_medialis-ENCODE	ENCFF342MON	ENCODE	ENCFF066BOK	ENCODE	Sample_01_0076
H7	ENCFF152HJN	ENCODE	ENCFF071URF	ENCODE	Sample_02_0036
induced_pluripotent_stem_cell-ENCODE	GSE115407	Lu2020	ENCFF104FRQ	ENCODE	Sample_00_0016
Karpas-422-ENCODE	ENCFF353ZKT	ENCODE	ENCFF117HBF	ENCODE	Sample_01_0040
dendritic_cell_treated_with_Lipopolysaccharide_0_ng-mL_for_0_hour-Garber2017	ENCFF057QUW	ENCODE	ENCFF217FGC	ENCODE	Sample_02_1494
fibroblast_of_dermis-Roadmap	ENCFF353DEP	ENCODE	ENCFF421PYK	ENCODE
T-cell-ENCODE	ENCFF637STR	ENCODE	ENCFF472QRS	ENCODE	Sample_00_0044
HAP1	GSE240542-P8601_109,P8601_110	Jin2023	ENCFF485YQE	ENCODE	Sample_02_0555
hepatocyte-ENCODE	ENCFF170AEC	ENCODE	ENCFF553BEF	ENCODE	Sample_01_0037
LoVo	LOVO_LARGE_INTESTINE	CCLE	ENCFF581IPG	ENCODE	Sample_02_0884
OCI-LY7-ENCODE	ENCFF577SGI	ENCODE	ENCFF659PDR	ENCODE	Sample_01_0055
MM.1S-ENCODE	MM1S_HAEMATOPOIETIC_AND_LYMPHOID_TISSUE	CCLE	ENCFF735XLO	ENCODE	Sample_01_0048
HT29	HT29_LARGE_INTESTINE	CCLE	ENCFF959OJV	ENCODE	Sample_02_0353
PC-9-ENCODE	ENCFF633VFS	ENCODE	ENCFF994IZG	ENCODE	Sample_01_0059
NCCIT	GSE190792	Skowron2021	SRR8359495,SRR8359496	Fulco2019
BJAB-Engreitz	GSE215792	Wimberger2023	SRR12368286,SRR12368287	Nasser2021
THP1-Engreitz	THP1_HAEMATOPOIETIC_AND_LYMPHOID_TISSUE	CCLE	SRR12368316,SRR12368317	Nasser2021	Sample_02_0841
U937-Engreitz	U937_HAEMATOPOIETIC_AND_LYMPHOID_TISSUE	CCLE	SRR12368404,SRR12368405	Nasser2021
megakaryocyte-erythroid_progenitor-Corces2016	GSE75384	Corces2016	SRR2920473,SRR2920474	Corces2016	Sample_02_0431
erythroblast-Corces2016	GSE75384	Corces2016	SRR2920529,SRR2920530	Corces2016	Sample_02_1095
MDA-MB-231	MDAMB231_BREAST	CCLE	SRR3931130	Ampuja2017	Sample_02_1538
note: hg38 bigwig file
